# Supplementary material for: Sensitivity of the Dengue Surveillance System in Brazil for Detecting Hospitalized Cases
Source: PLoS Negl Trop Dis. 2016 May 18;10(5):e0004705. doi: 10.1371/journal.pntd.0004705 (PMC4871568; doi:10.1371/journal.pntd.0004705)
Supplement: S1 Table — (XLSX) [file pntd.0004705.s001.xlsx]

## Sheet: Tabelas Capitais
Supplemental table 1. Number and characteristics of dengue hospitalized cases in the Hospitalization Information System (SIH-SUS) and in the Notifiable Diseases Information System (SINAN) for each of the municipalities of the study, Brazil, 2008 – 2013.
General Characteristics	Manaus				Boa Vista				São Luís				Teresina				Fortaleza				Natal				Belo Horizonte				Rio de Janeiro				Campo Grande				Goiânia				Total
	SINAN		SIH		SINAN		SIH		SINAN		SIH		SINAN		SIH-SUS		SINAN		SIH-SUS		SINAN		SIH-SUS		SINAN		SIH-SUS		SINAN		SIH-SUS		SINAN		SIH-SUS		SINAN		SIH-SUS		SINAN		SIH-SUS
	N	(%)	N	(%)	N	(%)	N	(%)	N	(%)	N	(%)	N	(%)	N	(%)	N	(%)	N	(%)	N	(%)	N	(%)	N	(%)	N	(%)	N	(%)	N	(%)	N	(%)	N	(%)	N	(%)	N	(%)	N	(%)	N	(%)
Hospitalization
Ign./Branco	0	0			0	0			0	0			0	0			0	0			0	0			0	0			0	0			0	0			0	0			0	0
Yes	2776	100	4249	100	837	100	2162	100	3293	100	1597	100	1733	100	2486	100	3756	100	9589	100	1576	100	2748	100	1424	100	3518	100	16675	100	13318	100	1898	100	1744	100	2177	100	6763	100	36145	100	48174	100
Não	0	0	0		0	0	0		0	0	0		0	0	0		0	0	0		0	0	0		0	0	0		0	0	0		0	0	0		0	0	0		0	0	0
Total	2776	100	0		837	100	0		3293	100	0		1733	100	0		3756	100	0		1576	100	0		1424	100	0		15286	100	0		1898	100	0		2177	100	0		34756	100	0
Gender	0		0		0		0		0		0		0		0		0		0		0		0		0		0		0		0		0		0		0		0		0		0
Female	1438	51.8012	2124	49.9882	419	50.0597	1162	53.7465	1674	50.84	780	48.8416	951	54.8759	1321	53.1376	1825	48.5889	4772	49.7654	839	53.2023	1413	51.4192	777	54.5646	1936	55.0313	8437	50.6	6667	50.0601	1071	56.43	976	55.9633	1139	52.3197	3603	53.2752	18570	51.37	24754	51.3846
Masculino	1338	48.1988	2125	50.0118	418	49.9403	1000	46.2535	1696	91.4286	817	51.1584	782	45.1241	1165	46.8624	1930	51.3845	4817	50.2346	738	46.7977	1335	48.5808	647	45.4354	1582	44.9687	7565	49.4897	6651	49.9399	826	43.5424	768	44.0367	1036	47.5884	3160	46.7248	16879	48.5643	23420	48.6154
Total	2776	100	4249	100	837	100	2162	100	1855	100	1597	100	1733	100	2486	100	3756	100	9589	100	1577	100	2748	100	1424	100	3518	100	15286	100	13318	100	1897	100	1744	100	2177	100	6763	100	34756	100	48174	100
Age	0		0		0		0		0		0		0		0		0		0		0		0		0		0		0		0		0		0		0		0		0		0
<15 years	1212	43.6599	2633	61.9675	467	55.7945	950	43.9408	1565	47.53	1257	78.7101	514	29.66	705	28.3588	1849	49.2279	5470	57.0445	685	43.4645	1799	65.4658	225	15.8006	793	22.5412	6698	40.17	6253	46.9515	301	15.86	310	17.7752	402	18.47	1532	22.6527	13918	38.5	21702	45.0492
15 - 59 years	1375	49.5317	1487	34.9965	322	38.4707	1030	47.6411	1544	46.89	301	18.8478	1106	63.82	1603	64.4811	1610	42.8647	3675	38.3252	725	46	830	30.2038	894	62.78	2185	62.1092	6927	41.54	6066	45.5474	1201	63.28	1114	63.8761	1426	65.5	4196	62.0435	17130	47.39	22487	46.6787
60 and more	121	4.35879	129	3.03601	46	5.49582	182	8.41813	152	4.62	39	2.44208	106	6.12	178	7.1601	265	7.05538	444	4.63031	143	9.0736	119	4.33042	305	21.4185	540	15.3496	1380	8.28	998	7.49362	396	20.8641	320	18.3486	347	15.94	1035	15.3039	3261	9.00852	3984	8.27002
Ignored	68	2.44957	0	0	2	0.238949	0	0	32	0.97	0	0	7	0.4	0	0	32	0.85197	0	0	23	1.46	0	0			0	0	1670	10.01	1	0.00750863			0	0	2	0.09	0	0	1836	5.1	1	0.00207581
Total	2776	100	4249	100	837	100	2162	100	3253	100	1597	100	2001	100	2486	100	3756	100	9589	100	1576	100	2748	100	1424	100	3518	100	15286	100	13318	100	1898	100	1744	100	2177	100	6763	100	34756	100	48174	100
Final Classification*	0		0		0		0		0		0		0		0		0		0		0		0		0		0		0		0		0		0		0		0		0		0
Em Branco	3	0.108069	0		1	0.119474	0		1	0.0303674	0		0	0	0		1	0.0266241	0		2	0.126823	0		26	1.82584	0		22	0.143913	0		0	0	0		7	0.321543	0		63	0.181253	0
DF	1445	52.05	3713	87.3853	212	25.32	2073	95.8834	2888	87.7	1273	79.712	1354	78.1304	2414	97.1038	2316	61.66	8801	91.7823	545	34.58	1191	43.3406	768	53.93	3159	89.7953	4625	27.73	10134	76.0925	670	35.3003	1406	80.6193	893	41.01	5887	87.0472	15681	43.4	40051	83.1382
DwC	531	19.1282	0		315	37.6344	0		171	5.19	0		97	5.59723	0		534	14.22	0		435	27.6	0		377	26.47	0		9884	59.27	0		813	42.8346	0		899	41.2954	0		14030	38.8	0
DHF/DSS	472	17	536	12.6147	175	20.9	89	4.11656	72	2.18646	324	20.288	45	2.59	72	2.89622	453	12.06	788	8.21775	433	27.47	1557	56.6594	56	3.93	359	10.2047	1226	7.35	3184	23.9075	170	8.96	338	19.3807	244	11.21	876	12.9528	3346	9.2	8123	16.8618
Probable cases	34	1.22478	0		4	0.477897	0		16	0.485879	0		7	0.403924	0		11	0.3	0		96	6.08751	0		18	1.26404	0		393	2.36	0		106	5.58483	0		20	0.918695	0		705	2	0
Discarded	294	10.5908	0		131	15.6511	0		146	4.43	0		230	13.2718	0		442	11.76	0		67	4.24857	0		205	14.3961	0		547	3.28	0		139	7.3235	0		121	5.55811	0		2383	6.6	0
